# Supplementary material for: DeepCNF-D: Predicting Protein Order/Disorder Regions by Weighted Deep Convolutional Neural Fields
Source: Int J Mol Sci. 2015 Jul 29;16(8):17315–30. doi: 10.3390/ijms160817315 (PMC4581195; doi:10.3390/ijms160817315)
Supplement: Supplementary file 1 [file ijms-16-17315-s001.zip › ijms-88480-Supplementary Information/DeepCNF_D_Supplemental_Material/CASP_Dataset/all_casp_fasta/T0679.fasta]

>T0679
MKHTFITFILLSLCIFTYAQKKIAREYIEWSDIWIPGANKTDLPHVLLIGNSITRGYYGKVEAALKEKAYVGRLSNSKSVGDPALIEELAVVLKNTKFDVIHFNNGLHGFDYTEEEYDKSFPKLIKIIRKYAPKAKLIWANTTPVRTGEGMKEFAPITERLNVRNQIALKHINRASIEVNDLWKVVIDHPEYYAGGDGTHPIDAGYSALANQVIKVIKNVLVH
